# Supplementary material for: Design of Conductive Hydrogels Based on the Synergistic Effects of Hydrophobic Frameworks and Dual Antifreeze Strategies, Suitable for Wearable Flexible Sensors
Source: Polymers (Basel). 2026 May 25;18(11):1299. doi: 10.3390/polym18111299 (PMC13259541; doi:10.3390/polym18111299)
Supplement: Supplementary file 1 [file polymers-18-01299-s001.zip]

Archive with 1 entries (1 files):
- polymers-4267245-supplementary.pdf
